# Supplementary material for: Hydrocodone Rescheduling and Opioid Prescribing Disparities in Breast Cancer Patients
Source: Cancers (Basel). 2025 Jun 25;17(13):2146. doi: 10.3390/cancers17132146 (PMC12248469; doi:10.3390/cancers17132146)
Supplement: Supplementary file 1 [file cancers-17-02146-s001.zip]

Archive with 1 entries (1 files):
- cancers-3642895-supplementary.pdf
